# Supplementary material for: A Retrospective Chart Review and Infant Feeding Survey in the Irish Phenylketonuria (PKU) Population (2016–2020)
Source: Nutrients. 2023 Jul 29;15(15):3380. doi: 10.3390/nu15153380 (PMC10421512; doi:10.3390/nu15153380)
Supplement: Supplementary file 1 [file nutrients-15-03380-s001.zip]

Archive with 1 entries (1 files):
- nutrients-2490540-supplementary.pdf
